# Supplementary material for: Line-probe assay and molecular typing reveal a potential drug resistant clone of Mycobacterium tuberculosis in Ethiopia
Source: Trop Dis Travel Med Vaccines. 2018 Dec 4;4:15. doi: 10.1186/s40794-018-0075-3 (PMC6280437; doi:10.1186/s40794-018-0075-3)
Supplement: Supplementary file 1 — Table S1. Summary of strain characteristics for 161 Mycobacterium tuberculosis isolates included in this study. (XLSX 28 kb) [file 40794_2018_75_MOESM1_ESM.xlsx]

## Sheet: Suppl Table 1
Sample ID	Mtb lineage	Manifestation	Site	Shared spoligotype No	MIRU-VNTR	LPA**
		PTB or TBLN			genotype*	RMP	INH
BTBS-0145	1	PTB	Negelle	SIT 43		S	S
BTBS-0165	1	PTB	Negelle	SIT 48		S	S
BTBS-0281	1	PTB	Filtu	SIT 204		S	S
BTBS-0525	1	PTB	Negelle	SIT 924		S	S
BTBS-0290	1	PTB	Negelle	SIT 3332		S	S
BTBS-0492	1	PTB	Negelle	SIT 3332		S	S
BTBH-1155	1	TBLN	Filtu	SIT 3335		S	S
BTBH-0148	3	TBLN	Ghimbi	SIT 25	A1	S	S
BTBH-0221	3	TBLN	Gondar	SIT 25	A2	S	S
BTBH-0176	3	TBLN	Woldiya	SIT 25	A3	S	S
BTBS-0177	3	PTB	Gondar	SIT 25	A3	S	S
BTBH-0451	3	TBLN	Woldiya	SIT 25	A3	S	S
BTBH-0579	3	TBLN	Butajira	SIT 25	A3	S	S
BTBH-0777	3	TBLN	Woldiya	SIT 25	A3	S	S
BTBH-0446	3	TBLN	Woldiya	SIT 25	A4	S	S
BTBH-0537	3	TBLN	Ghimbi	SIT 25	A5	S	S
BTBH-0466	3	TBLN	Woldiya	SIT 25	A6	S	S
BTBH-0314	3	TBLN	Ghimbi	SIT 25	B1	S	S
BTBS-0139	3	PTB	Filtu	SIT 25	B2	S	S
BTBS-0214	3	PTB	Gondar	SIT 25	B4	S	S
BTBH-0465	3	TBLN	Woldiya	SIT 25	B5	S	S
BTBH-0293	3	TBLN	Ghimbi	SIT 25	B7	S	S
BTBH-1085	3	TBLN	Woldiya	SIT 25	B7	S	S
BTBH-1030	3	TBLN	Woldiya	SIT 25	C1	R	S
BTBH-1077	3	TBLN	Woldiya	SIT 25	C2	S	S
BTBH-0182	3	TBLN	Woldiya	SIT 25	C3	S	R
BTBS-0082	3	PTB	Butajira	SIT 25	C4	S	S
BTBH-0435	3	TBLN	Butajira	SIT 25	C4	S	S
BTBH-0919	3	TBLN	Butajira	SIT 25	C4	S	S
BTBH-0470	3	TBLN	Ghimbi	SIT 25	C6	S	S
BTBS-0144	3	PTB	Negelle	SIT 25	C7	S	S
BTBS-0208	3	PTB	Woldiya	SIT 25	D1	S	S
BTBS-0244	3	PTB	Fiche	SIT 25	D2	S	S
BTBS-0218	3	PTB	Gondar	SIT 25	D3	S	S
BTBS-0220	3	PTB	Gondar	SIT 25	E1	S	S
BTBS-0222	3	PTB	Gondar	SIT 25	E1	S	S
BTBH-0351	3	TBLN	Woldiya	SIT 25	E1	S	S
BTBH-0412	3	TBLN	Gondar	SIT 25	E1	S	S
BTBS-0234	3	PTB	Butajira	SIT 25	E2	S	S
BTBH-0286	3	TBLN	Butajira	SIT 25	E2	S	S
BTBH-0356	3	TBLN	Ghimbi	SIT 25	E3	S	S
BTBS-0094	3	PTB	Gondar	SIT 25	E4	S	S
BTBH-0338	3	TBLN	Woldiya	SIT 25	E5	S	S
BTBH-0778	3	TBLN	Woldiya	SIT 25	E6	S	S
BTBS-0238	3	PTB	Fiche	SIT 25	E8	S	S
BTBS-0212	3	PTB	Gondar	SIT 25	E9	S	S
BTBH-0472	3	TBLN	Ghimbi	SIT 25	F1	S	S
BTBS-0260	3	PTB	Fiche	SIT 25	F2	S	S
BTBH-0003	4	TBLN	Woldiya	SIT 149	A	R	R
BTBS-0101	4	PTB	Gondar	SIT 149	A	R	R
BTBS-0119	4	PTB	Fiche	SIT 149	A	S	R
BTBH-0455	4	TBLN	Woldiya	SIT 149	A	R	R
BTBS-0785	4	PTB	Fiche	SIT 149	A	R	R
BTBH-0741	4	TBLN	Gondar	SIT 149	B	S	R
BTBS-0301	4	PTB	Negelle	SIT 149	C	S	R
BTBS-0881	4	PTB	Negelle	SIT 149	C	S	S
BTBS-0200	4	PTB	Fiche	SIT 149	D	S	S
BTBS-0249	4	PTB	Fiche	SIT 149	D	S	S
BTBS-0383	4	PTB	Fiche	SIT 149	D	S	S
BTBS-0393	4	PTB	Fiche	SIT 149	D	S	S
BTBS-0914	4	PTB	Fiche	SIT 149	D	S	S
BTBH-0156	4	TBLN	Ghimbi	SIT 149	E	S	S
BTBS-0858	4	PTB	Chancho	SIT 149	E	S	S
BTBS-0865	4	PTB	Sululta	SIT 149	E	S	S
BTBS-0906	4	PTB	Fiche	SIT 149	E	S	S
BTBS-0029	4	PTB	Negelle	SIT 149	F	S	S
BTBS-0128	4	PTB	Negelle	SIT 149	F	S	S
BTBS-0196	4	PTB	Negelle	SIT 149	F	S	S
BTBS-0324	4	PTB	Negelle	SIT 149	F	S	S
BTBS-0330	4	PTB	Negelle	SIT 149	F	S	S
BTBS-0336	4	PTB	Negelle	SIT 149	F	S	S
BTBS-0475	4	PTB	Negelle	SIT 149	F	S	S
BTBS-0496	4	PTB	Negelle	SIT 149	F	S	S
BTBS-0502	4	PTB	Negelle	SIT 149	F	S	S
BTBH-1161	4	TBLN	Negelle	SIT 149	F	S	S
BTBS-0481	4	PTB	Negelle	SIT 149	G	S	S
BTBS-0692	4	PTB	Negelle	SIT 149	G	S	S
BTBS-0693	4	PTB	Negelle	SIT 149	G	S	S
BTBS-0390	4	PTB	Fiche	SIT 149	H	S	S
BTBS-0407	4	PTB	Fiche	SIT 149	H	S	S
BTBS-0877	4	PTB	Negelle	SIT 149	I	R	S
BTBS-0073	4	PTB	Butajira	SIT 149	J	S	S
BTBS-0924	4	PTB	Holeta	SIT 149	J	S	S
BTBS-0832	4	PTB	Fiche	SIT 149	K	S	S
BTBS-0089	4	PTB	Gondar	SIT 149	L	S	S
BTBH-0162	4	TBLN	Butajira	SIT 149	L	S	S
BTBS-0174	4	PTB	Fiche	SIT 149	L	S	S
BTBS-0201	4	PTB	Fiche	SIT 149	L	S	S
BTBS-0232	4	PTB	Butajira	SIT 149	L	S	S
BTBH-0247	4	TBLN	Butajira	SIT 149	L	S	S
BTBS-0253	4	PTB	Fiche	SIT 149	L	S	S
BTBS-0263	4	PTB	Fiche	SIT 149	L	S	S
BTBS-0311	4	PTB	Butajira	SIT 149	L	S	S
BTBS-0341	4	PTB	Butajira	SIT 149	L	S	R
BTBH-0376	4	TBLN	Gondar	SIT 149	L	S	S
BTBS-0386	4	PTB	Fiche	SIT 149	L	S	S
BTBS-0396	4	PTB	Fiche	SIT 149	L	S	S
BTBS-0401	4	PTB	Fiche	SIT 149	L	S	S
BTBS-0414	4	PTB	Fiche	SIT 149	L	S	S
BTBS-0417	4	PTB	Fiche	SIT 149	L	S	S
BTBS-0491	4	PTB	Negelle	SIT 149	L	S	S
BTBS-0520	4	PTB	Negelle	SIT 149	L	S	S
BTBS-0571	4	PTB	Woldiya	SIT 149	L	R	R
BTBS-0585	4	PTB	Holeta	SIT 149	L	S	S
BTBS-0613	4	PTB	Butajira	SIT 149	L	S	S
BTBS-0708	4	PTB	Fiche	SIT 149	L	S	S
BTBH-0710	4	TBLN	Butajira	SIT 149	L	S	S
BTBS-0742	4	PTB	Holeta	SIT 149	L	S	S
BTBS-0755	4	PTB	Woldiya	SIT 149	L	S	S
BTBS-0825	4	PTB	Fiche	SIT 149	L	S	S
BTBS-0834	4	PTB	Fiche	SIT 149	L	S	S
BTBS-0909	4	PTB	Fiche	SIT 149	L	S	S
BTBH-0929	4	TBLN	Butajira	SIT 149	L	S	S
BTBH-0946	4	TBLN	Butajira	SIT 149	L	S	R
BTBH-0997	4	TBLN	Butajira	SIT 149	L	S	S
BTBH-0288	4	TBLN	Butajira	SIT 149	M	S	S
BTBS-0146	4	PTB	Negelle	SIT 149	N	S	S
BTBS-0149	4	PTB	Negelle	SIT 149	N	S	S
BTBS-0257	4	PTB	Fiche	SIT 149	N	S	S
BTBS-0268	4	PTB	Fiche	SIT 149	N	S	S
BTBS-0343	4	PTB	Butajira	SIT 149	N	S	S
BTBS-0399	4	PTB	Fiche	SIT 149	N	S	S
BTBS-0408	4	PTB	Fiche	SIT 149	N	S	S
BTBS-0964	4	PTB	Gondar	SIT 149	O	S	S
BTBH-0246	4	TBLN	Butajira	SIT 149	P	S	S
BTBH-0531	4	TBLN	Woldiya	SIT 149	Q	S	S
BTBS-0612	4	PTB	Butajira	SIT 149	R	S	S
BTBS-0537	4	PTB	Holeta	SIT 149	S	S	S
BTBS-0788	4	PTB	Fiche	SIT 149	T	S	S
BTBS-0680	4	PTB	Chancho	SIT 149	U	S	R
BTBS-0905	4	PTB	Fiche	SIT 149	U	S	S
BTBS-0415	4	PTB	Fiche	SIT 149	V	S	S
BTBS-0413	4	PTB	Fiche	SIT 149	X	S	S
BTBS-0661	4	PTB	Chancho	SIT 149	Y	S	S
BTBS-0091	4	PTB	Gondar	SIT 149		S	S
BTBS-0122	4	PTB	Fiche	SIT 149		S	S
BTBS-0223	7	PTB	Gondar	SIT 343		S	S
BTBH-0115	7	TBLN	Butajira	SIT 910		S	S
BTBS-0239	7	PTB	Fiche	SIT 910		S	S
BTBS-0255	7	PTB	Fiche	SIT 910		S	S
BTBS-0460	7	PTB	Gondar	SIT 910		S	S
BTBH-0500	7	TBLN	Woldiya	SIT 910		S	S
BTBS-0517	7	PTB	Woldiya	SIT 910		S	S
BTBS-0564	7	PTB	Ghimbi	SIT 910		S	S
BTBS-0610	7	PTB	Butajira	SIT 910		S	S
BTBS-0754	7	PTB	Woldiya	SIT 910		S	S
BTBH-1012	7	TBLN	Butajira	SIT 910		S	S
BTBH-0079	7	TBLN	Woldiya	SIT 1729		S	S
BTBH-0217	7	TBLN	Butajira	SIT 1729		S	S
BTBH-0452	7	TBLN	Woldiya	SIT 1729		S	S
BTBH-0569	7	TBLN	Woldiya	SIT 1729		S	S
BTBH-0956	7	TBLN	Woldiya	SIT 1729		S	S
BTBH-0962	7	TBLN	Woldiya	SIT 1729		S	S
BTBH-1058	7	TBLN	Woldiya	SIT 1729		S	S
BTBS-0236	7	PTB	Fiche	SIT 1729		S	S
BTBS-0264	7	PTB	Fiche	SIT 1729		S	S
BTBS-0510	7	PTB	Woldiya	SIT 1729		S	S
BTBS-0746	7	PTB	Woldiya	SIT 1729		S	S
BTBH-0211	7	TBLN	Butajira	SIT 3336		S	S
BTBH-0935	7	TBLN	Butajira	SIT 3336		S	S
BTBS-0715	7	PTB	Fiche	orphan		S	S
	* genotype = combined spoligotype + 24-loci MIRU-VNTR type as defined by Firdessa et al. [11]
	** LPA, line probe assay; S, drug susceptible; R, drug resistant
