# Supplementary material for: Line-probe assay and molecular typing reveal a potential drug resistant clone of Mycobacterium tuberculosis in Ethiopia
Source: Trop Dis Travel Med Vaccines. 2018 Dec 4;4:15. doi: 10.1186/s40794-018-0075-3 (PMC6280437; doi:10.1186/s40794-018-0075-3)
Supplement: Supplementary file 2 — Table S2. Delineation of isolates used in this study. (XLSX 12 kb) [file 40794_2018_75_MOESM2_ESM.xlsx]

## Sheet: Suppl Table 2
Delineation of isolates - Firdessa etal versus Bekele etal
	Firdessa etal	Bekele etal	Comment	DrugR in Bekele etal			Comment
	Original study	This study		RMP only	INH only	MDR
Number of isolates of L1 (spoligotypes)	11 (9)	7 (6)	64% of all L1 isolates were tested for DrugR in Bekele etal; these were of 6 different spoligotypes	0	0	0
Number of isolates of L3 (spoligotypes)	238 (32)	41 (1)	17% of all L3 isolates were tested for DrugR in Bekele etal; all these isolates were of SIT25 (most common type of L3 in Ethiopia)	1	1	0
Number of isolates of L4 (spoligotypes)	665 (129)	88 (1)	13% of all L4 isolates were tested for DrugR in Bekele etal; all these isolates were of SIT149 (most common type of L4 in Ethiopia)	6	6	5*	*4/5 MDR isolates were of same genotype (SIT149:A)
Number of isolates of L7 (spoligotypes)	36 (7)	25 (5)	69% of all L7 isolates were tested for DrugR in Bekele etal; these were of 5 different spoligotypes	0	0	0
Total	950	161
Stratification by site:
Number of isolates of L1	11	7
Gondar	0	0
Woldiya	0	0
Fiche	0	0
Ghimbi	0	0
Addis Ababa	0	0
Butajira	0	0
Jinka	0	0
Negele	8	5
Filtu	3	2
Number of isolates of L3:SIT25	125	41	73 of 125 isolates were typed by MIRU-VNTR in Firdessa etal; 41/73 were tested for DrugR in Bekele etal
Gondar	38	9
Woldiya	32	14
Fiche	18	3
Ghimbi	11	7
Addis Ababa	3	0
Butajira	13	6
Jinka	0	0
Negele	9	1
Filtu	1	1
Number of isolates of L4:SIT149	150	88	90 of 150 isolates were typed by MIRU-VNTR in Firdessa etal; 88/90 were tested for DrugR in Bekele etal
Gondar	9	6
Woldiya	17	5
Fiche	48	33
Ghimbi	3	1
Addis Ababa	15	8
Butajira	20	15
Jinka	0	0
Negele	38	20
Filtu	0	0
Number of isolates of L7	36	25
Gondar	2	2
Woldiya	17	11
Fiche	6	5
Ghimbi	1	1
Addis Ababa	3	0
Butajira	7	6
Jinka	0	0
Negele	0	0
Filtu	0	0
